# Supplementary material for: Genetic variability, community structure, and horizontal transfer of endosymbionts among three Asia II‐Bemisia tabaci mitotypes in Pakistan
Source: Ecol Evol. 2020 Feb 12;10(6):2928–43. doi: 10.1002/ece3.6107 (PMC7083670; doi:10.1002/ece3.6107)
Supplement: Supplementary file 4 [file ECE3-10-2928-s004.xlsx]

## Sheet: Sheet1
Genetic variability, community structure, and horizontal transfer of endosymbionts among three Asia II-Bemisia tabaci mitotypes in Pakistan
Ecology and Evolution
Jorge R. Paredes-Montero, Muhammad Zia-Ur-Rehman, Usman Hameed, Hans-Werner Herrmann, Muhammad Saleem Haider, and Judith K. Brown
Corresponding Author: Judith .K. Brown
School of Plant Sciences
University of Arizona
Tucson, AZ 85721 USA
jbrown@ag.arizona.edu
(520)-621-1402
Table S1. Collection information, phylogenetic affiliation and endosymbiotic composition of individual whitefly samples from Pakistan. The presence and absence of the endosymbiont is given by the + and – signs, respectively. Capital letters were used to denote the endosymbiont genus as follows: P= Portiera, A= Arsenophonus, C= Cardinium, H= Hemipteriphilus, R= Rickettsia, W= Wolbachia
Whitefly sample	Mitotype	Location	Host	Portiera	Arsenophonus	Cardinium	Hemipteriphilus	Rickettsia	Wolbachia
8051	ASIA_II_1	Okara	Cotton	+	-	-	-	-	-
6123	ASIA_II_1	Khanewal	Cotton	+	-	-	-	-	-
7893	ASIA_II_1	Okara	Cotton	+	-	-	-	-	-
7993	ASIA_II_1	Okara	Cotton	+	-	-	-	-	-
161	ASIA_II_1	Vehari	Cotton	+	+	-	-	-	-
7932	ASIA_II_1	Okara	Cotton	+	-	-	-	-	-
7972	ASIA_II_1	Okara	Cotton	+	+	+	-	-	-
8042	ASIA_II_1	Okara	Cotton	+	+	+	-	-	-
7773	ASIA_II_1	Lahore	Cotton	+	-	-	-	-	-
7833	ASIA_II_1	Lahore	Tomatoes	+	+	-	-	-	-
283	ASIA_II_1	Vehari	Cotton	+	+	-	-	-	-
4412	ASIA_II_1	Multan	Okra	+	+	-	-	-	-
6101	ASIA_II_1	Khanewal	Cotton	+	-	-	-	-	-
7673	ASIA_II_1	Lahore	Cotton	+	+	-	-	-	-
8071	ASIA_II_1	Okara	Cotton	+	-	-	-	-	-
7772	ASIA_II_1	Lahore	Peppers	+	+	+	-	-	-
7963	ASIA_II_1	Okara	Cotton	+	-	-	-	-	-
461	ASIA_II_1	Multan	Cucumber	+	+	-	-	-	-
4351	ASIA_II_1	Multan	Tomatoes	+	+	-	-	-	-
7661	ASIA_II_1	Lahore	Cotton	+	+	-	-	-	-
7782	ASIA_II_1	Lahore	Peppers	+	+	-	-	-	-
7733	ASIA_II_1	Lahore	Squash	+	+	-	-	-	-
2943	ASIA_II_1	Lahore	Peppers	+	+	-	-	-	-
7943	ASIA_II_1	Okara	Cotton	+	+	+	-	-	-
7802	ASIA_II_1	Lahore	Peppers	+	+	+	-	-	-
8083	ASIA_II_1	Okara	Cotton	+	+	+	-	-	-
4111	ASIA_II_1	Vehari	Cotton	+	-	-	-	-	-
7881	ASIA_II_1	Lahore	Cotton	+	+	-	-	-	-
4382	ASIA_II_1	Multan	Cucumber	+	+	-	-	-	-
7702	ASIA_II_1	Lahore	Squash	+	+	-	-	-	-
8021	ASIA_II_1	Okara	Cotton	+	+	-	-	-	-
401	ASIA_II_1	Multan	Cotton	+	+	-	-	-	-
6912	ASIA_II_1	Vehari	Cotton	+	+	-	-	-	-
7041	ASIA_II_1	Lahore	Cotton	+	+	+	-	-	-
5941	ASIA_II_1	Bahawalpur	Cotton	+	+	-	-	-	-
8082	ASIA_II_1	Okara	Cotton	+	+	-	+	-	+
7841	ASIA_II_1	Lahore	Cotton	+	+	-	+	-	+
6021	ASIA_II_1	Lodhran	Cotton	+	+	-	+	-	+
4311	ASIA_II_1	Multan	Peppers	+	+	-	-	-	+
7762	ASIA_II_1	Lahore	Cucumber	+	+	+	-	-	-
4401	ASIA_II_1	Multan	Okra	+	+	-	-	-	-
2901	ASIA_II_1	Lahore	Peppers	+	-	-	-	-	-
321	ASIA_II_1	Vehari	Cucumber	+	+	-	-	-	-
7292	ASIA_II_1	Multan	Okra	+	+	-	-	-	-
7202	ASIA_II_1	Multan	Cotton	+	+	-	-	-	-
7732	ASIA_II_1	Lahore	Squash	+	+	-	-	-	-
7481	ASIA_II_1	Vehari	Squash	+	+	-	-	-	-
5862	ASIA_II_1	Sahiwal	Cotton	+	+	-	-	-	-
5872	ASIA_II_1	Sahiwal	Cotton	+	+	-	-	-	-
7163	ASIA_II_1	Pakpattan	Cotton	+	+	-	-	-	-
7441	ASIA_II_1	Vehari	Cotton	+	+	+	-	-	-
5881	ASIA_II_1	Sahiwal	Cotton	+	+	-	-	-	-
7091	ASIA_II_1	Pakpattan	Cotton	+	+	+	-	-	-
7601	ASIA_II_1	Vehari	Tomatoes	+	+	-	-	-	-
373	ASIA_II_1	Vehari	Squash	+	+	-	-	-	-
611	ASIA_II_1	Bahawalpur	Cotton	+	+	-	-	-	-
7222	ASIA_II_1	Multan	Cotton	+	+	-	-	-	-
7592	ASIA_II_1	Vehari	Tomatoes	+	+	+	-	-	-
7353	ASIA_II_1	Multan	Cucumber	+	+	-	-	-	-
7531	ASIA_II_1	Vehari	Cucumber	+	+	-	-	-	-
7463	ASIA_II_1	Vehari	Okra	+	+	-	-	-	-
661	ASIA_II_1	Lahore	Cotton	+	+	+	-	-	-
351	ASIA_II_1	Vehari	Okra	+	+	+	-	-	-
6633	ASIA_II_1	Sahiwal	Cotton	+	+	-	-	-	-
2961	ASIA_II_1	Lahore	Cucumber	+	+	-	-	-	-
4451	ASIA_II_1	Multan	Cotton	+	+	-	-	-	-
481	ASIA_II_1	Multan	Okra	+	+	-	-	-	-
6641	ASIA_II_1	BahawlNagar	Cotton	+	+	-	-	-	-
341	ASIA_II_1	Vehari	Okra	+	+	+	-	-	-
7883	ASIA_II_1	Lahore	Cotton	+	+	+	-	-	-
6112	ASIA_II_1	Khanewal	Cotton	+	+	+	-	-	-
7751	ASIA_II_1	Lahore	Cucumber	+	+	+	-	-	-
7721	ASIA_II_1	Lahore	Squash	+	+	+	-	-	-
8003	ASIA_II_1	Okara	Cotton	+	+	+	-	-	-
6272	ASIA_II_1	Rahim Yar Khan	Cotton	+	+	+	+	+	-
7551	ASIA_II_1	Vehari	Peppers	+	+	+	-	-	-
4292	ASIA_II_1	Multan	Squash	+	+	+	-	-	-
8033	ASIA_II_1	Okara	Cotton	+	-	+	-	-	-
4363	ASIA_II_1	Multan	Tomatoes	+	+	+	-	-	-
7913	ASIA_II_1	Okara	Cotton	+	+	+	-	-	-
4283	ASIA_II_1	Multan	Squash	+	+	+	-	-	-
7813	ASIA_II_1	Lahore	Tomatoes	+	+	+	-	-	-
7643	ASIA_II_1	Lahore	Cotton	+	+	+	-	-	-
7621	ASIA_II_1	Lahore	Cotton	+	+	+	-	-	-
4393	ASIA_II_1	Multan	Cucumber	+	+	+	-	-	-
8052	ASIA_II_1	Okara	Cotton	+	+	+	-	-	-
8031	ASIA_II_1	Okara	Cotton	+	+	+	-	-	-
7961	ASIA_II_1	Okara	Cotton	+	-	+	-	-	-
381	ASIA_II_1	Vehari	Cotton	+	+	+	-	-	-
6782	ASIA_II_1	Rahim Yar Khan	Cotton	+	+	+	-	-	-
4371	ASIA_II_1	Multan	Cucumber	+	+	+	-	-	-
7801	ASIA_II_1	Lahore	Peppers	+	+	+	-	-	-
6203	ASIA_II_1	Vehari	Cotton	+	+	+	-	-	-
7302	ASIA_II_1	Multan	Okra	+	+	+	-	-	-
573	ASIA_II_1	Lodhran	Cotton	+	+	+	-	-	-
7623	ASIA_II_1	Lahore	Cotton	+	+	+	-	-	-
11	ASIA_II_1	Rahim Yar Khan	Cotton	+	+	+	-	-	-
7911	ASIA_II_1	Okara	Cotton	+	+	+	+	-	-
7692	ASIA_II_1	Lahore	Okra	+	+	+	-	-	-
4303	ASIA_II_1	Multan	Squash	+	+	+	-	-	-
8032	ASIA_II_1	Okara	Cotton	+	+	+	-	-	-
6792	ASIA_II_1	Rahim Yar Khan	Cotton	+	+	+	-	-	-
7831	ASIA_II_1	Lahore	Tomatoes	+	+	+	-	-	-
7691	ASIA_II_1	Lahore	Okra	+	+	+	-	-	-
7861	ASIA_II_1	Lahore	Cotton	+	+	+	-	-	-
4201	ASIA_II_1	Multan	Cotton	+	+	+	-	-	-
7952	ASIA_II_1	Okara	Cotton	+	+	+	-	-	-
7791	ASIA_II_1	Lahore	Peppers	+	+	+	-	-	-
5972	ASIA_II_1	Bahawalpur	Cotton	+	+	+	-	-	-
511	ASIA_II_1	Khanewal	Cotton	+	+	+	-	-	-
7342	ASIA_II_1	Multan	Cucumber	+	+	+	-	-	-
7712	ASIA_II_1	Lahore	Squash	+	+	+	-	-	-
7753	ASIA_II_1	Lahore	Cucumber	+	+	+	-	-	-
7942	ASIA_II_1	Okara	Cotton	+	+	+	-	-	-
8012	ASIA_II_1	Okara	Cotton	+	+	+	-	-	-
7941	ASIA_II_1	Okara	Cotton	+	+	+	-	+	-
7521	ASIA_II_1	Vehari	Cucumber	+	+	+	-	-	-
7951	ASIA_II_1	Okara	Cotton	+	-	+	-	-	-
8011	ASIA_II_1	Okara	Cotton	+	+	+	-	-	-
8013	ASIA_II_1	Okara	Cotton	+	+	+	-	-	-
7722	ASIA_II_1	Lahore	Squash	+	+	+	-	-	-
7713	ASIA_II_1	Lahore	Squash	+	+	+	-	-	-
7473	ASIA_II_1	Vehari	Okra	+	+	-	-	-	-
7892	ASIA_II_1	Okara	Cotton	+	+	+	-	-	-
7992	ASIA_II_1	Okara	Cotton	+	+	-	-	+	-
7632	ASIA_II_1	Lahore	Cotton	+	+	-	+	+	-
8041	ASIA_II_1	Okara	Cotton	+	+	-	+	+	-
7962	ASIA_II_1	Okara	Cotton	+	+	+	+	+	-
8022	ASIA_II_1	Okara	Cotton	+	+	-	+	-	-
221	ASIA_II_1	Benazir Abad	Cotton	+	+	-	-	-	-
7761	ASIA_II_1	Lahore	Cucumber	+	+	-	+	-	-
7561	ASIA_II_1	Vehari	Peppers	+	+	-	+	-	-
7743	ASIA_II_1	Lahore	Cucumber	+	+	-	+	-	-
8023	ASIA_II_1	Okara	Cotton	+	-	-	+	-	-
6901	ASIA_II_1	Vehari	Cotton	+	+	-	+	-	-
7431	ASIA_II_1	Vehari	Cotton	+	+	-	-	-	-
7863	ASIA_II_1	Lahore	Cotton	+	+	-	-	-	-
7711	ASIA_II_1	Lahore	Squash	+	+	-	-	-	-
7912	ASIA_II_1	Okara	Cotton	+	+	-	-	-	-
6933	ASIA_II_1	Vehari	Cotton	+	+	-	-	-	-
4322	ASIA_II_1	Multan	Peppers	+	+	-	-	-	-
7983	ASIA_II_1	Okara	Cotton	+	+	-	-	-	-
7823	ASIA_II_1	Lahore	Tomatoes	+	+	-	-	-	-
291	ASIA_II_1	Vehari	Cotton	+	+	-	-	-	-
8053	ASIA_II_1	Okara	Cotton	+	+	-	-	-	-
6192	ASIA_II_1	Vehari	Cotton	+	+	-	-	-	-
7923	ASIA_II_1	Okara	Cotton	+	+	-	-	-	-
7723	ASIA_II_1	Lahore	Squash	+	+	-	-	-	-
7752	ASIA_II_1	Lahore	Cucumber	+	+	-	-	-	-
7922	ASIA_II_1	Okara	Cotton	+	+	-	-	-	-
7901	ASIA_II_1	Okara	Cotton	+	+	-	-	-	-
4431	ASIA_II_1	Multan	Cotton	+	+	-	-	-	-
8043	ASIA_II_1	Okara	Cotton	+	+	-	-	-	-
7631	ASIA_II_1	Lahore	Cotton	+	+	-	-	-	-
7871	ASIA_II_1	Lahore	Cotton	+	+	-	-	-	-
7571	ASIA_II_1	Vehari	Peppers	+	+	-	-	-	-
523	ASIA_II_1	Khanewal	Cotton	+	+	-	-	-	-
6412	ASIA_II_1	Bahawalpur	Cotton	+	+	-	-	-	-
8072	ASIA_II_1	Okara	Cotton	+	+	-	-	-	-
683	ASIA_II_1	Lahore	Cucumber	+	+	-	-	-	-
7783	ASIA_II_1	Lahore	Peppers	+	+	-	-	-	-
333	ASIA_II_1	Vehari	Cucumber	+	+	-	-	-	-
2962	ASIA_II_1	Lahore	Cucumber	+	+	-	-	-	-
7781	ASIA_II_1	Lahore	Peppers	+	+	-	-	-	-
7973	ASIA_II_1	Okara	Cotton	+	+	-	-	-	-
6803	ASIA_II_1	Rahim Yar Khan	Cotton	+	+	-	-	-	-
7873	ASIA_II_1	Lahore	Cotton	+	+	-	-	-	-
4211	ASIA_II_1	Multan	Cotton	+	+	-	-	-	-
4341	ASIA_II_1	Multan	Tomatoes	+	+	-	-	-	-
6013	ASIA_II_1	Bahawalpur	Cotton	+	+	-	-	-	-
7852	ASIA_II_1	Lahore	Cotton	+	+	-	-	-	-
7902	ASIA_II_1	Okara	Cotton	+	+	-	-	-	-
361	ASIA_II_1	Vehari	Squash	+	+	-	-	-	-
6672	ASIA_II_1	BahawlNagar	Cotton	+	+	-	-	-	+
6043	ASIA_II_1	Lodhran	Cotton	+	+	-	-	-	-
7681	ASIA_II_1	Lahore	Okra	+	+	-	-	-	-
7931	ASIA_II_1	Okara	Cotton	+	+	-	-	-	-
8073	ASIA_II_1	Okara	Cotton	+	+	-	-	-	-
231	ASIA_II_1	Benazir Abad	Cotton	+	+	-	-	-	-
242	ASIA_II_1	Benazir Abad	Cotton	+	+	-	-	-	-
7982	ASIA_II_1	Okara	Cotton	+	+	-	-	-	-
7882	ASIA_II_1	Lahore	Cotton	+	+	-	-	-	-
7731	ASIA_II_1	Lahore	Squash	+	+	-	-	-	-
7842	ASIA_II_1	Lahore	Cotton	+	+	-	-	-	-
7611	ASIA_II_1	Vehari	Tomatoes	+	+	-	-	-	-
7872	ASIA_II_1	Lahore	Cotton	+	+	-	-	-	-
8081	ASIA_II_1	Okara	Cotton	+	+	-	-	-	-
7843	ASIA_II_1	Lahore	Cotton	+	+	-	-	-	-
7503	ASIA_II_1	Vehari	Squash	+	+	-	-	-	-
7662	ASIA_II_1	Lahore	Cotton	+	+	-	-	-	-
7981	ASIA_II_1	Okara	Cotton	+	+	-	-	-	-
8063	ASIA_II_1	Okara	Cotton	+	+	-	-	-	-
392	ASIA_II_1	Vehari	Cotton	+	+	-	-	-	-
2672	ASIA_II_1	Vehari	Cotton	+	+	-	-	-	-
7701	ASIA_II_1	Lahore	Squash	+	+	-	-	-	-
7891	ASIA_II_1	Okara	Cotton	+	+	-	-	-	-
7652	ASIA_II_1	Lahore	Cotton	+	+	-	-	-	-
7991	ASIA_II_1	Okara	Cotton	+	+	-	-	-	-
6523	ASIA_II_1	Rahim Yar Khan	Cotton	+	+	-	-	-	-
8061	ASIA_II_1	Okara	Cotton	+	+	-	-	-	-
7853	ASIA_II_1	Lahore	Cotton	+	+	-	-	-	-
6341	ASIA_II_1	Bahawalpur	Cotton	+	+	-	-	-	-
7862	ASIA_II_1	Lahore	Cotton	+	+	-	-	-	-
7953	ASIA_II_1	Okara	Cotton	+	+	-	-	-	-
4031	ASIA_II_1	Vehari	Cotton	+	+	-	-	-	-
7703	ASIA_II_1	Lahore	Squash	+	+	-	-	-	-
7921	ASIA_II_1	Okara	Cotton	+	+	-	-	-	-
6773	ASIA_II_1	BahawlNagar	Cotton	+	+	-	-	-	-
8002	ASIA_II_1	Okara	Cotton	+	+	-	-	-	-
6181	ASIA_II_1	Vehari	Cotton	+	+	-	-	-	-
7742	ASIA_II_1	Lahore	Cucumber	+	+	-	-	-	-
561	ASIA_II_1	Lodhran	Cotton	+	+	-	-	-	-
7903	ASIA_II_1	Okara	Cotton	+	+	-	-	-	-
7811	ASIA_II_1	Lahore	Cotton	+	+	-	-	-	-
7741	ASIA_II_1	Lahore	Cotton	+	+	-	-	-	-
8062	ASIA_II_1	Okara	Cotton	+	-	-	-	-	-
7651	ASIA_II_1	Lahore	Cotton	+	+	-	-	-	-
4221	ASIA_II_1	Multan	Cotton	+	+	-	-	-	-
4423	ASIA_II_1	Multan	Okra	+	+	-	-	-	-
7672	ASIA_II_1	Lahore	Cotton	+	+	-	-	-	-
7851	ASIA_II_1	Lahore	Cotton	+	+	-	-	-	-
7633	ASIA_II_1	Lahore	Cotton	+	+	-	-	-	-
7682	ASIA_II_1	Lahore	Okra	+	+	-	-	-	-
7671	ASIA_II_1	Lahore	Cotton	+	+	-	-	-	-
502	ASIA_II_1	Khanewal	Cotton	+	+	-	-	-	-
151	ASIA_II_1	Vehari	Cotton	+	+	-	-	-	-
7641	ASIA_II_1	Lahore	Cotton	+	+	-	-	-	-
7971	ASIA_II_1	Okara	Cotton	+	-	-	-	-	-
6261	ASIA_II_1	Rahim Yar Khan	Cotton	+	+	-	-	-	-
6283	ASIA_II_1	Rahim Yar Khan	Cotton	+	+	-	-	-	-
7832	ASIA_II_1	Lahore	Tomatoes	+	+	-	-	-	-
7381	ASIA_II_1	Multan	Squash	+	+	-	-	-	-
671	ASIA_II_1	Lahore	Cucumber	+	+	-	-	-	-
7771	ASIA_II_1	Lahore	Peppers	+	+	-	-	-	-
7511	ASIA_II_1	Vehari	Squash	+	+	-	-	-	-
602	ASIA_II_1	Bahawalpur	Cotton	+	+	-	-	-	-
7642	ASIA_II_1	Lahore	Cotton	+	+	-	-	-	-
7683	ASIA_II_1	Lahore	Okra	+	+	-	-	-	-
541	ASIA_II_1	Khanewal	Okra	+	+	-	-	-	-
6582	ASIA_II_1	Sahiwal	Cotton	+	+	-	-	-	-
7213	ASIA_II_1	Multan	Cotton	+	+	-	-	-	-
7622	ASIA_II_1	Lahore	Cotton	+	+	-	-	-	-
6032	ASIA_II_1	Lodhran	Cotton	+	+	-	-	-	-
8001	ASIA_II_1	Okara	Cotton	+	-	-	-	-	-
7822	ASIA_II_1	Lahore	Tomatoes	+	+	-	-	-	-
4573	ASIA_II_1	Lahore	Peppers	+	-	-	-	-	-
7421	ASIA_II_1	Vehari	Cotton	+	+	-	-	-	-
6382	ASIA_II_1	Bahawalpur	Cotton	+	+	-	-	-	-
6421	ASIA_II_1	Rahim Yar Khan	Cotton	+	+	-	-	-	-
7543	ASIA_II_1	Vehari	Cucumber	+	+	-	-	-	-
4812	ASIA_II_5	Lahore	Cotton	+	+	+	-	-	-
4731	ASIA_II_5	Lahore	Cotton	+	-	+	-	-	+
4541	ASIA_II_5	Lahore	Squash	+	+	+	-	-	-
4562	ASIA_II_7	Lahore	Peppers	+	+	-	-	-	-
3001	ASIA_II_7	Lahore	Cucumber	+	+	-	+	-	-
2883	ASIA_II_7	Lahore	Cotton	+	+	-	-	-	-
4803	ASIA_II_7	Lahore	Cotton	+	+	-	-	-	-
4581	ASIA_II_7	Lahore	Tomatoes	+	+	-	-	-	-
4663	ASIA_II_7	Lahore	Okra	+	+	-	-	-	-
4752	ASIA_II_7	Lahore	Cotton	+	+	-	+	-	-
4603	ASIA_II_7	Lahore	Tomatoes	+	+	-	+	-	-
4532	ASIA_II_7	Lahore	Squash	+	+	-	+	-	-
4551	ASIA_II_7	Lahore	Peppers	+	+	-	+	-	-
4491	ASIA_II_7	Lahore	Cotton	+	+	-	+	-	-
4502	ASIA_II_7	Lahore	Cotton	+	+	-	+	-	-
4543	ASIA_II_7	Lahore	Squash	+	+	-	+	-	-
4681	ASIA_II_7	Lahore	Cotton	+	+	-	+	-	-
4652	ASIA_II_7	Lahore	Okra	+	+	-	+	-	-
4521	ASIA_II_7	Lahore	Squash	+	+	-	-	-	-
4611	ASIA_II_7	Lahore	Cucumber	+	+	-	-	-	-
4633	ASIA_II_7	Lahore	Cucumber	+	+	-	-	-	-
2692	ASIA_II_7	Lahore	Cotton	+	+	-	-	-	-
4641	ASIA_II_7	Lahore	Okra	+	+	-	-	-	-
3002	ASIA_II_7	Lahore	Cucumber	+	+	-	-	-	-
4592	ASIA_II_7	Lahore	Tomatoes	+	+	-	-	-	-
4513	ASIA_II_7	Lahore	Cotton	+	+	-	-	-	-
