# Supplementary material for: Genetic variability, community structure, and horizontal transfer of endosymbionts among three Asia II‐Bemisia tabaci mitotypes in Pakistan
Source: Ecol Evol. 2020 Feb 12;10(6):2928–43. doi: 10.1002/ece3.6107 (PMC7083670; doi:10.1002/ece3.6107)
Supplement: Supplementary file 6 [file ECE3-10-2928-s006.xlsx]

## Sheet: Sheet1
Genetic variability, community structure, and horizontal transfer of endosymbionts among three Asia II-Bemisia tabaci mitotypes in Pakistan
Ecology and Evolution
Jorge R. Paredes-Montero, Muhammad Zia-Ur-Rehman, Usman Hameed, Hans-Werner Herrmann, Muhammad Saleem Haider, and Judith K. Brown
Corresponding Author: Judith .K. Brown
School of Plant Sciences
University of Arizona
Tucson, AZ 85721 USA
jbrown@ag.arizona.edu
(520)-621-1402
Table S3. Absolute frequencies of bacterial classes and families based on 1084 bp the 16S ribosomal RNA gene (16S rRNA), for the three Bemisia tabaci mitotypes identified in Pakistan, Asia II-1, -5, and -7. The 16S rDNA sequences were taxonomically classified using the SILVA taxonomy database. Approximately 90% of the sequences clustered within the Bacteroidaceae, Enterobacteriaceae, and Halomona…
	Bemisia tabaci mitotype
	ASIA II-1	ASIA II-5	ASIA II-7
Bacteria Class
Gammaproteobacteria	1398	19	133
Acidimicrobiia	1	0	0
Actinobacteria	7	0	2
Alphaproteobacteria	74	1	25
Bacilli	14	0	3
Betaproteobacteria	14	0	2
Bacteroidia	62	5	0
Rubrobacteria	1	0	0
Sphingobacteriia	4	0	0
Bacteria Family
Alcaligenaceae	3	0	0
Anaplasmataceae	7	1	0
Bacillaceae	1	0	0
Bradyrhizobiaceae	1	0	0
Brucellaceae	2	0	0
Burkholderiaceae	6	0	0
Carnobacteriaceae	1	0	0
Chitinophagaceae	3	0	0
Comamonadaceae	4	0	0
Dermabacteraceae	1	0	0
Enterobacteriaceae	555	12	65
Flammeovirgaceae	62	5	0
Halomonadaceae	765	6	67
Iamiaceae	1	0	0
Lactobacillaceae	7	0	0
Methylobacteriaceae	0	0	1
Methylophilaceae	1	0	0
Microbacteriaceae	3	0	0
Micrococcaceae	0	0	1
Moraxellaceae	63	1	1
Oxalobacteraceae	0	0	2
Propionibacteriaceae	3	0	1
Pseudomonadaceae	14	0	0
Rhizobiaceae	7	0	0
Rickettsiaceae	54	0	24
Rubrobacteriaceae	1	0	0
Sphingobacteriaceae	1	0	0
Sphingomonadaceae	3	0	0
Staphylococcaceae	3	0	0
Streptococcaceae	2	0	3
Xanthomonadaceae	1	0	0
